# Supplementary material for: 17β-Estradiol (E2) Activates Matrix Mineralization through Genomic/Nongenomic Pathways in MC3T3-E1 Cells
Source: Int J Mol Sci. 2024 Apr 26;25(9):4727. doi: 10.3390/ijms25094727 (PMC11083456; doi:10.3390/ijms25094727)
Supplement: Supplementary file 1 [file ijms-25-04727-s001.zip]

Archive with 3 entries (3 files):
- SupS1 (revised).pdf
- SupS2(revised).pdf
- SupS3 (reivsed).pdf
